# Supplementary material for: Structural Characteristics of the 5′-Terminal Region of Mouse p53 mRNA and Identification of Proteins That Bind to This mRNA Region
Source: Int J Mol Sci. 2022 Aug 26;23(17):9709. doi: 10.3390/ijms23179709 (PMC9456389; doi:10.3390/ijms23179709)
Supplement: Supplementary file 1 [file ijms-23-09709-s001.zip]

Archive with 1 entries (1 files):
- ijms-1807552-supplementary.pdf
